# Supplementary material for: Rhabdoviral Endogenous Sequences Identified in the Leishmaniasis Vector Lutzomyia longipalpis Are Widespread in Sandflies from South America
Source: Viruses. 2024 Mar 2;16(3):395. doi: 10.3390/v16030395 (PMC10974309; doi:10.3390/v16030395)
Supplement: Supplementary file 1 [file viruses-16-00395-s001.zip]

Archive with 1 entries (1 files):
- viruses-2819458-supplementary.pdf
